# Supplementary material for: Machine Learning for Brain MRI Data Harmonisation: A Systematic Review
Source: Bioengineering (Basel). 2023 Mar 23;10(4):397. doi: 10.3390/bioengineering10040397 (PMC10135601; doi:10.3390/bioengineering10040397)
Supplement: Supplementary file 1 [file bioengineering-10-00397-s001.zip]

Archive with 1 entries (1 files):
- bioengineering-2259748-supplementary.pdf
